# Supplementary material for: VirulentPred: a SVM based prediction method for virulent proteins in bacterial pathogens
Source: BMC Bioinformatics. 2008 Jan 28;9:62. doi: 10.1186/1471-2105-9-62 (PMC2254373; doi:10.1186/1471-2105-9-62)
Supplement: Additional file 2 — One worksheet and chart (Figure S4), representing dipeptide frequency data of i+1, i+2 and i+3 dipeptides in virulent and non-virulent proteins and its distribution. [file 1471-2105-9-62-S2.xls]

## Sheet: Sheet1
AA	0.007	0.008	0.008	0.009	0.01	0.01
AC	0	0	0	0.001	0.001	0
AD	0.004	0.003	0.004	0.004	0.004	0.004
AE	0.004	0.004	0.004	0.006	0.005	0.005
AF	0.002	0.002	0.002	0.003	0.003	0.003
AG	0.005	0.005	0.005	0.007	0.007	0.006
AH	0.001	0.001	0.001	0.001	0.001	0.001
AI	0.004	0.004	0.004	0.006	0.005	0.006
AK	0.004	0.004	0.004	0.005	0.005	0.004
AL	0.009	0.008	0.008	0.01	0.009	0.01
AM	0.001	0.001	0.001	0.002	0.002	0.002
AN	0.003	0.004	0.003	0.003	0.003	0.003
AP	0.003	0.003	0.003	0.003	0.004	0.003
AQ	0.003	0.004	0.003	0.003	0.003	0.003
AR	0.004	0.004	0.004	0.004	0.004	0.004
AS	0.005	0.005	0.005	0.005	0.005	0.005
AT	0.004	0.004	0.004	0.005	0.004	0.004
AV	0.005	0.005	0.005	0.006	0.006	0.007
AW	0	0	0.001	0.001	0.001	0.001
AY	0.002	0.002	0.002	0.002	0.002	0.002
DD	0.002	0.003	0.002	0.002	0.002	0.002
DE	0.003	0.002	0.003	0.003	0.003	0.003
DF	0.002	0.002	0.001	0.002	0.001	0.002
DG	0.003	0.002	0.003	0.003	0.003	0.003
DH	0	0	0	0	0.001	0.001
DI	0.004	0.003	0.003	0.003	0.003	0.003
DK	0.003	0.003	0.003	0.003	0.002	0.003
DL	0.004	0.005	0.005	0.004	0.005	0.005
DM	0.001	0.001	0	0.001	0.001	0.001
DN	0.002	0.002	0.003	0.002	0.002	0.001
DP	0.001	0.001	0.001	0.002	0.002	0.001
DQ	0.001	0.002	0.002	0.001	0.001	0.002
DR	0.002	0.002	0.002	0.002	0.002	0.003
DS	0.004	0.003	0.004	0.002	0.002	0.003
DT	0.002	0.003	0.003	0.002	0.002	0.002
DV	0.003	0.003	0.003	0.003	0.004	0.003
DY	0.002	0.001	0.001	0.001	0.001	0.001
EA	0.004	0.004	0.004	0.005	0.005	0.005
ED	0.002	0.002	0.002	0.002	0.002	0.003
EE	0.003	0.003	0.003	0.004	0.003	0.004
EF	0.001	0.002	0.002	0.002	0.002	0.002
EG	0.003	0.003	0.003	0.003	0.004	0.003
EH	0.001	0.001	0.001	0.001	0.001	0.001
EI	0.003	0.004	0.003	0.004	0.004	0.003
EK	0.004	0.003	0.004	0.004	0.003	0.004
EL	0.006	0.006	0.005	0.006	0.007	0.005
EM	0.001	0.001	0	0.001	0.001	0.001
EN	0.003	0.002	0.003	0.002	0.002	0.002
EP	0.001	0.002	0.002	0.001	0.001	0.002
EQ	0.003	0.002	0.003	0.003	0.002	0.002
ER	0.003	0.003	0.003	0.003	0.003	0.003
ES	0.003	0.003	0.004	0.003	0.002	0.003
ET	0.002	0.003	0.002	0.002	0.003	0.003
EV	0.003	0.003	0.003	0.004	0.004	0.004
EY	0.001	0.001	0.001	0.001	0.001	0.001
FA	0.002	0.003	0.002	0.003	0.003	0.003
FD	0.002	0.002	0.001	0.002	0.002	0.002
FE	0.002	0.002	0.001	0.002	0.002	0.002
FF	0.001	0.001	0.001	0.002	0.001	0.001
FG	0.002	0.002	0.002	0.003	0.003	0.003
FI	0.002	0.002	0.002	0.002	0.002	0.002
FK	0.002	0.002	0.002	0.002	0.002	0.002
FL	0.003	0.004	0.004	0.003	0.003	0.004
FN	0.002	0.002	0.002	0.001	0.001	0.001
FP	0.001	0.001	0.001	0.001	0.001	0.001
FQ	0.001	0.001	0.001	0.001	0.001	0.001
FR	0.001	0.001	0.001	0.001	0.001	0.001
FS	0.003	0.002	0.003	0.003	0.002	0.002
FT	0.002	0.002	0.002	0.002	0.002	0.002
FV	0.002	0.002	0.002	0.002	0.002	0.002
FY	0.001	0.001	0.001	0.001	0.001	0.001
GA	0.005	0.005	0.005	0.006	0.006	0.006
GD	0.003	0.003	0.003	0.003	0.003	0.003
GE	0.003	0.003	0.002	0.004	0.003	0.003
GF	0.002	0.002	0.002	0.003	0.002	0.003
GG	0.004	0.004	0.004	0.005	0.005	0.005
GH	0.001	0.001	0.001	0.001	0.001	0.001
GI	0.004	0.004	0.004	0.005	0.005	0.005
GK	0.003	0.003	0.002	0.004	0.003	0.003
GL	0.006	0.006	0.007	0.007	0.007	0.007
GM	0.001	0.001	0.001	0.001	0.001	0.001
GN	0.003	0.003	0.002	0.002	0.002	0.002
GP	0.001	0.002	0.002	0.002	0.003	0.003
GQ	0.002	0.002	0.002	0.002	0.002	0.002
GR	0.003	0.003	0.003	0.003	0.003	0.003
GS	0.004	0.005	0.004	0.004	0.004	0.004
GT	0.003	0.004	0.004	0.003	0.004	0.004
GV	0.005	0.004	0.005	0.005	0.005	0.006
GW	0.001	0	0.001	0.001	0	0
GY	0.002	0.002	0.002	0.002	0.002	0.002
HA	0.001	0.001	0.001	0.001	0.001	0.001
HG	0.001	0.001	0.001	0.001	0.001	0.001
HI	0.001	0.001	0.001	0.001	0.001	0.001
HL	0.001	0.002	0.001	0.002	0.002	0.002
HR	0	0	0.001	0.001	0.001	0.001
HS	0.001	0.001	0.001	0.001	0.001	0.001
IE	0.003	0.003	0.003	0.004	0.004	0.003
IF	0.002	0.002	0.002	0.002	0.002	0.002
IP	0.002	0.002	0.002	0.002	0.002	0.002
IQ	0.002	0.002	0.002	0.002	0.002	0.002
IR	0.002	0.002	0.002	0.002	0.003	0.002
IS	0.005	0.005	0.004	0.004	0.004	0.003
IY	0.002	0.001	0.001	0.001	0.001	0.001
KD	0.003	0.002	0.003	0.003	0.002	0.003
KE	0.004	0.003	0.004	0.004	0.003	0.004
KF	0.001	0.002	0.002	0.001	0.002	0.002
KG	0.003	0.003	0.003	0.003	0.003	0.003
KI	0.004	0.004	0.003	0.003	0.003	0.003
KK	0.004	0.004	0.003	0.003	0.003	0.003
KL	0.005	0.006	0.005	0.004	0.005	0.005
KN	0.003	0.003	0.003	0.002	0.002	0.002
KP	0.002	0.001	0.002	0.002	0.001	0.002
KR	0.002	0.002	0.002	0.002	0.002	0.002
KS	0.003	0.004	0.003	0.002	0.002	0.002
KT	0.003	0.003	0.003	0.003	0.002	0.002
KV	0.003	0.003	0.003	0.003	0.003	0.003
LA	0.009	0.009	0.008	0.01	0.01	0.01
LC	0.001	0.001	0.001	0.001	0.001	0.001
LD	0.005	0.005	0.005	0.005	0.006	0.005
LE	0.005	0.006	0.005	0.006	0.007	0.006
LF	0.004	0.003	0.003	0.004	0.003	0.004
LG	0.006	0.007	0.007	0.007	0.007	0.007
LH	0.001	0.001	0.002	0.002	0.002	0.002
LI	0.006	0.005	0.006	0.006	0.005	0.006
LK	0.005	0.005	0.005	0.005	0.005	0.005
LL	0.011	0.009	0.011	0.011	0.009	0.011
LM	0.002	0.001	0.002	0.002	0.002	0.002
LP	0.004	0.004	0.003	0.005	0.004	0.003
LQ	0.004	0.005	0.004	0.003	0.004	0.004
LR	0.005	0.005	0.005	0.005	0.005	0.005
LS	0.008	0.007	0.007	0.006	0.006	0.006
LT	0.006	0.005	0.005	0.005	0.005	0.005
LV	0.006	0.006	0.006	0.007	0.007	0.007
LW	0	0.001	0.001	0.001	0.001	0.001
LY	0.002	0.002	0.003	0.002	0.002	0.003
MA	0.002	0.001	0.002	0.002	0.002	0.002
MD	0.001	0.001	0.001	0.001	0.001	0.001
ME	0.001	0.001	0.001	0.001	0.001	0.001
MF	0	0	0	0	0.001	0.001
MG	0.001	0.001	0.001	0.001	0.001	0.001
MH	0	0	0	0	0	0
MI	0.001	0.001	0.001	0.001	0.001	0.001
MK	0.002	0.001	0.001	0.001	0.001	0.001
ML	0.002	0.002	0.002	0.002	0.002	0.002
MN	0.001	0.001	0.001	0.001	0.001	0.001
MP	0.001	0	0	0.001	0.001	0.001
MQ	0.001	0.001	0	0.001	0.001	0
MR	0.001	0.001	0.001	0.001	0.001	0.001
MS	0.001	0.001	0.001	0.001	0.001	0.001
MT	0.001	0.001	0.001	0.001	0.001	0.001
MV	0.001	0.001	0.001	0.001	0.001	0.001
ND	0.002	0.002	0.002	0.001	0.002	0.002
NE	0.002	0.002	0.002	0.002	0.002	0.002
NF	0.001	0.002	0.002	0.001	0.001	0.001
NG	0.003	0.003	0.003	0.003	0.002	0.002
NH	0.001	0	0	0	0	0
NI	0.004	0.003	0.003	0.002	0.002	0.002
NK	0.003	0.003	0.003	0.002	0.002	0.002
NL	0.004	0.005	0.004	0.003	0.004	0.004
NM	0	0	0.001	0	0	0
NN	0.003	0.003	0.003	0.001	0.001	0.001
NP	0.002	0.001	0.001	0.002	0.001	0.001
NQ	0.002	0.002	0.002	0.001	0.001	0.001
NR	0.002	0.002	0.002	0.001	0.001	0.001
NS	0.003	0.004	0.003	0.002	0.002	0.002
NT	0.003	0.003	0.003	0.001	0.002	0.002
NV	0.003	0.003	0.003	0.002	0.002	0.002
NY	0.002	0.002	0.002	0.001	0.001	0.001
PA	0.003	0.003	0.003	0.003	0.003	0.003
PD	0.002	0.002	0.001	0.002	0.002	0.001
PE	0.002	0.002	0.002	0.003	0.002	0.002
PF	0.001	0.001	0.001	0.002	0.001	0.001
PG	0.002	0.002	0.002	0.003	0.003	0.002
PH	0	0	0	0	0.001	0
PI	0.001	0.002	0.002	0.002	0.002	0.002
PK	0.001	0.001	0.002	0.001	0.001	0.002
PL	0.003	0.003	0.004	0.004	0.004	0.004
PM	0	0	0	0	0.001	0
PN	0.001	0.001	0.001	0.001	0.001	0.001
PP	0.001	0.002	0.002	0.001	0.001	0.002
PQ	0.001	0.001	0.001	0.001	0.001	0.001
PR	0.001	0.001	0.001	0.001	0.001	0.002
PS	0.002	0.003	0.002	0.002	0.002	0.002
PT	0.002	0.002	0.002	0.001	0.002	0.002
PV	0.003	0.002	0.002	0.003	0.003	0.003
QA	0.004	0.003	0.003	0.004	0.003	0.003
QD	0.001	0.002	0.002	0.001	0.001	0.002
QE	0.002	0.002	0.002	0.002	0.002	0.002
QF	0.001	0.001	0.001	0.001	0.001	0.001
QG	0.002	0.003	0.002	0.002	0.002	0.002
QI	0.002	0.003	0.002	0.002	0.002	0.002
QK	0.002	0.002	0.002	0.002	0.002	0.002
QL	0.004	0.005	0.004	0.004	0.004	0.004
QM	0.001	0	0	0	0.001	0
QN	0.002	0.002	0.002	0.001	0.001	0.001
QP	0.001	0.001	0.001	0.001	0.001	0.001
QQ	0.002	0.002	0.002	0.002	0.001	0.001
QR	0.002	0.002	0.002	0.002	0.002	0.002
QS	0.003	0.002	0.003	0.002	0.002	0.002
QT	0.002	0.002	0.002	0.002	0.002	0.002
QV	0.002	0.002	0.002	0.002	0.003	0.002
QY	0.001	0.001	0.001	0.001	0.001	0.001
RA	0.003	0.004	0.004	0.004	0.004	0.004
RD	0.002	0.002	0.002	0.002	0.002	0.002
RE	0.003	0.003	0.003	0.003	0.003	0.003
RF	0.001	0.001	0.002	0.002	0.002	0.002
RG	0.002	0.003	0.003	0.003	0.003	0.003
RH	0.001	0.001	0	0.001	0	0
RI	0.003	0.002	0.002	0.003	0.003	0.002
RK	0.002	0.002	0.002	0.002	0.002	0.002
RL	0.005	0.005	0.005	0.005	0.005	0.005
RM	0.001	0.001	0.001	0.001	0.001	0.001
RN	0.002	0.002	0.002	0.001	0.001	0.001
RP	0.001	0.001	0.001	0.002	0.002	0.001
RQ	0.002	0.002	0.002	0.002	0.002	0.002
RR	0.002	0.003	0.003	0.002	0.003	0.003
RS	0.002	0.002	0.003	0.002	0.002	0.002
RT	0.002	0.002	0.002	0.002	0.002	0.002
RV	0.003	0.003	0.002	0.003	0.003	0.003
RY	0.001	0.001	0.001	0.001	0.001	0.001
SA	0.005	0.005	0.005	0.005	0.005	0.005
SD	0.004	0.003	0.004	0.003	0.002	0.003
SE	0.004	0.004	0.004	0.003	0.003	0.004
SF	0.003	0.003	0.002	0.002	0.002	0.002
SG	0.006	0.004	0.004	0.004	0.004	0.004
SH	0.001	0.001	0.001	0.001	0.001	0.001
SI	0.004	0.005	0.004	0.003	0.003	0.003
SK	0.003	0.003	0.004	0.002	0.003	0.002
SL	0.007	0.007	0.007	0.006	0.006	0.005
SM	0.001	0.001	0.001	0.001	0.001	0.001
SN	0.003	0.003	0.003	0.002	0.002	0.002
SP	0.002	0.002	0.003	0.002	0.002	0.002
SQ	0.003	0.003	0.003	0.002	0.002	0.002
SR	0.003	0.003	0.003	0.003	0.002	0.002
SS	0.005	0.006	0.005	0.003	0.004	0.003
ST	0.004	0.004	0.004	0.003	0.003	0.003
SV	0.005	0.004	0.004	0.004	0.003	0.004
SY	0.002	0.002	0.002	0.001	0.001	0.001
TA	0.004	0.004	0.004	0.004	0.004	0.005
TD	0.002	0.003	0.003	0.002	0.002	0.002
TE	0.002	0.003	0.003	0.002	0.003	0.003
TF	0.002	0.002	0.002	0.002	0.002	0.002
TG	0.004	0.003	0.004	0.004	0.003	0.004
TH	0.001	0.001	0.001	0.001	0.001	0.001
TI	0.003	0.003	0.003	0.003	0.003	0.003
TK	0.002	0.003	0.003	0.002	0.002	0.002
TL	0.006	0.005	0.005	0.006	0.005	0.005
TM	0.001	0.001	0.001	0.001	0.001	0.001
TN	0.002	0.003	0.003	0.001	0.002	0.002
TP	0.003	0.002	0.002	0.003	0.002	0.002
TQ	0.002	0.002	0.002	0.001	0.002	0.002
TR	0.002	0.002	0.002	0.002	0.002	0.002
TS	0.004	0.004	0.004	0.003	0.003	0.003
TT	0.003	0.004	0.003	0.002	0.003	0.002
TV	0.004	0.003	0.003	0.003	0.003	0.003
TY	0.001	0.001	0.001	0.001	0.001	0.001
VA	0.005	0.005	0.005	0.007	0.007	0.007
VD	0.003	0.003	0.003	0.003	0.004	0.003
VE	0.003	0.003	0.003	0.004	0.004	0.004
VF	0.002	0.002	0.002	0.002	0.003	0.003
VG	0.003	0.004	0.004	0.005	0.005	0.006
VH	0.001	0.001	0.001	0.001	0.001	0.001
VI	0.004	0.003	0.004	0.005	0.004	0.004
VK	0.003	0.003	0.003	0.004	0.003	0.003
VL	0.006	0.006	0.006	0.007	0.007	0.007
VM	0.001	0.001	0.001	0.001	0.001	0.001
VN	0.003	0.003	0.003	0.002	0.002	0.002
VP	0.002	0.002	0.002	0.003	0.003	0.003
VQ	0.002	0.002	0.002	0.002	0.002	0.002
VR	0.003	0.003	0.002	0.003	0.003	0.003
VS	0.005	0.004	0.005	0.004	0.004	0.004
VT	0.004	0.003	0.003	0.003	0.003	0.003
VV	0.004	0.004	0.004	0.005	0.005	0.005
VY	0.001	0.001	0.002	0.001	0.002	0.001
WA	0	0.001	0	0	0.001	0.001
YD	0.001	0.002	0.001	0.001	0.001	0.001
YE	0.001	0.001	0.001	0.001	0.001	0.001
YF	0.001	0.001	0.001	0.001	0.001	0.001
YG	0.002	0.002	0.002	0.002	0.002	0.001
YI	0.001	0.002	0.001	0.001	0.001	0.001
YK	0.001	0.002	0.002	0.001	0.001	0.001
YL	0.003	0.003	0.003	0.003	0.002	0.002
YN	0.001	0.001	0.002	0.001	0.001	0.001
YP	0.001	0.001	0.001	0.001	0.001	0.001
YQ	0.001	0.001	0.001	0.001	0.001	0.001
YR	0.002	0.001	0.001	0.001	0.001	0.001
YS	0.002	0.002	0.002	0.001	0.001	0.001
YT	0.001	0.001	0.002	0.001	0.001	0.001
YV	0.001	0.002	0.001	0.001	0.002	0.001
